# Supplementary material for: A Preliminary in vitro and in vivo Evaluation of the Effect and Action Mechanism of 17-AAG Combined With Azoles Against Azole-Resistant Candida spp
Source: Front Microbiol. 2022 Jul 7;13:825745. doi: 10.3389/fmicb.2022.825745 (PMC9300965; doi:10.3389/fmicb.2022.825745)
Supplement: Supplementary file 1 [file Data_Sheet_1.ZIP]

Archive with 65 entries (56 files):
- Supplementary Material Presentation0615/
- Supplementary Material Presentation0615/R6G实验原始数据/
- Supplementary Material Presentation0615/R6G实验原始数据/10.01/
- Supplementary Material Presentation0615/R6G实验原始数据/10.01/10.01 0min.xls
- Supplementary Material Presentation0615/R6G实验原始数据/10.01/10.01 10min.xls
- Supplementary Material Presentation0615/R6G实验原始数据/10.01/10.01 20min.xls
- Supplementary Material Presentation0615/R6G实验原始数据/10.01/10.01 30min.xls
- Supplementary Material Presentation0615/R6G实验原始数据/10.01/10.01 40min.xls
- Supplementary Material Presentation0615/R6G实验原始数据/10.01/10.01 50min.xls
- Supplementary Material Presentation0615/R6G实验原始数据/10.01/10.01 60min.xls
- Supplementary Material Presentation0615/R6G实验原始数据/9.30/
- Supplementary Material Presentation0615/R6G实验原始数据/9.30/0.png
- Supplementary Material Presentation0615/R6G实验原始数据/9.30/9.29 全数据.xls
- Supplementary Material Presentation0615/R6G实验原始数据/9.30/9.30 0min.xls
- Supplementary Material Presentation0615/R6G实验原始数据/9.30/9.30 10min.xls
- Supplementary Material Presentation0615/R6G实验原始数据/9.30/9.30 20min.xls
- Supplementary Material Presentation0615/R6G实验原始数据/9.30/9.30 30min.xls
- Supplementary Material Presentation0615/R6G实验原始数据/9.30/9.30 40min.xls
- Supplementary Material Presentation0615/R6G实验原始数据/9.30/9.30 50min.xls
- Supplementary Material Presentation0615/R6G实验原始数据/9.30/9.30 60min.xls
- Supplementary Material Presentation0615/R6G实验原始数据/R6G终数据.pzfx
- Supplementary Material Presentation0615/ROS实验原始数据/
- Supplementary Material Presentation0615/ROS实验原始数据/ROS终数据.pzfx
- Supplementary Material Presentation0615/体内实验原始数据/
- Supplementary Material Presentation0615/体内实验原始数据/C. auris CDC382-生长曲线.pzfx
- Supplementary Material Presentation0615/体内实验原始数据/C.abicans R2-生长曲线.pzfx
- Supplementary Material Presentation0615/体内实验原始数据/C.glabrata 05448-生长曲线.pzfx
- Supplementary Material Presentation0615/体内实验原始数据/体内试验.pzfx
- Supplementary Material Presentation0615/体内实验原始数据/大蜡螟死亡数统计-sun.xls
- Supplementary Material Presentation0615/体外实验原始数据/
- Supplementary Material Presentation0615/体外实验原始数据/体外实验原始数据.docx
- Supplementary Material Presentation0615/体外实验原始数据/色阶图.xlsx
- Supplementary Material Presentation0615/新图片/
- Supplementary Material Presentation0615/新图片/11.jpg
- Supplementary Material Presentation0615/新图片/12.jpg
- Supplementary Material Presentation0615/新图片/13.jpg
- Supplementary Material Presentation0615/新图片/14.jpg
- Supplementary Material Presentation0615/新图片/15.jpg
- Supplementary Material Presentation0615/新图片/16.jpg
- Supplementary Material Presentation0615/新图片/382 a.jpg
- Supplementary Material Presentation0615/新图片/abicans C.jpg
- Supplementary Material Presentation0615/新图片/figure 1.jpg
- Supplementary Material Presentation0615/新图片/figure 2.jpg
- Supplementary Material Presentation0615/新图片/figure 3.jpg
- Supplementary Material Presentation0615/新图片/figure 4.jpg
- Supplementary Material Presentation0615/新图片/figure 5.jpg
- Supplementary Material Presentation0615/新图片/glabrata B.jpg
- Supplementary Material Presentation0615/新图片/R6G.psd
- Supplementary Material Presentation0615/新图片/ROS.psd
- Supplementary Material Presentation0615/新图片/体外实验图.psd
- Supplementary Material Presentation0615/新图片/图片1.jpg
- Supplementary Material Presentation0615/新图片/图片2.jpg
- Supplementary Material Presentation0615/新图片/图片3.jpg
- Supplementary Material Presentation0615/新图片/图片4.jpg
- Supplementary Material Presentation0615/新图片/图片5.jpg
- Supplementary Material Presentation0615/新图片/图片6.jpg
- Supplementary Material Presentation0615/新图片/生存曲线图.psd
- Supplementary Material Presentation0615/新图片/生物膜.png
- Supplementary Material Presentation0615/新图片/生物膜图.psd
- Supplementary Material Presentation0615/生物膜原始数据/
- Supplementary Material Presentation0615/生物膜原始数据/figure 3.jpg
- Supplementary Material Presentation0615/生物膜原始数据/生物膜.png
- Supplementary Material Presentation0615/生物膜原始数据/生物膜cfu数据.pzfx
- Supplementary Material Presentation0615/生物膜原始数据/生物膜cfu数据.xlsx
- Supplementary Material Presentation0615/生物膜原始数据/生物膜图.psd
