# Supplementary material for: A Preliminary in vitro and in vivo Evaluation of the Effect and Action Mechanism of 17-AAG Combined With Azoles Against Azole-Resistant Candida spp
Source: Front Microbiol. 2022 Jul 7;13:825745. doi: 10.3389/fmicb.2022.825745 (PMC9300965; doi:10.3389/fmicb.2022.825745)
Supplement: Supplementary file 1 [file Data_Sheet_1.ZIP › Supplementary Material Presentation0615/R6G实验原始数据/10.01/10.01 0min.xls]

## Sheet: 吸光度
与无药1对照												原始数据											与无药2对照
	无药对照	无药对照2	17-AAG	ITR	VOR	POS	17-AAG/ITR	17-AAG/VOR	17-AAG/POS				无药对照	无药对照2	17-AAG	ITR	VOR	POS	17-AAG/ITR	17-AAG/VOR	17-AAG/POS			无药对照	无药对照2	17-AAG	ITR	VOR	POS	17-AAG/ITR	17-AAG/VOR	17-AAG/POS
0min	0	0.004	0.015	0.004	0.002	0.004	0.006	0.007	0.009			0min	0.025	0.029	0.04	0.029	0.027	0.029	0.031	0.032	0.034		0min	-0.004	0	0.011	0	-0.002	0	0.002	0.003	0.005
	0	0.002	0.012	0	0	-0.001	0	0.005	0.005				0.028	0.03	0.04	0.028	0.028	0.027	0.028	0.033	0.033			-0.002	0	0.01	-0.002	-0.002	-0.003	-0.002	0.003	0.003
	0	-0.001	0.01	0.001	-0.002	-0.002	-0.001	0.001	0.003				0.031	0.03	0.041	0.032	0.029	0.029	0.03	0.032	0.034			0.001	0	0.011	0.002	-0.001	-0.001	0	0.002	0.004
均值	0	0.00166667	0.0123333	0.00166667	0	0.000333333	0.00166667	0.00433333	0.00566667			均值	0.028	0.0296667	0.0403333	0.0296667	0.028	0.0283333	0.0296667	0.0323333	0.0336667		均值	-0.00166667	0	0.0106667	1.15648e-18	-0.00166667	-0.00133333	0	0.00266667	0.004
10min	0	0.006	0.018	0.007	0.003	0.007	0.014	0.018	0.02			10min	0.035	0.041	0.053	0.042	0.038	0.042	0.049	0.053	0.055		10min	-0.006	0	0.012	0.001	-0.003	0.001	0.008	0.012	0.014
	0	0.006	0.018	0.008	0.006	0.006	0.016	0.021	0.021				0.034	0.04	0.052	0.042	0.04	0.04	0.05	0.055	0.055			-0.006	0	0.012	0.002	0	0	0.01	0.015	0.015
	0	0.001	0.016	0.007	0.003	0.004	0.016	0.016	0.02				0.041	0.042	0.057	0.048	0.044	0.045	0.057	0.057	0.061			-0.001	0	0.015	0.006	0.002	0.003	0.015	0.015	0.019
均值	0	0.00433333	0.0173333	0.00733333	0.004	0.00566667	0.0153333	0.0183333	0.0203333			均值	0.0366667	0.041	0.054	0.044	0.0406667	0.0423333	0.052	0.055	0.057		均值	-0.00433333	0	0.013	0.003	-0.000333333	0.00133333	0.011	0.014	0.016
20min	0	0.024	0.024	0.022	0.013	0.014	0.012	0.017	0.02			20min	0.046	0.07	0.07	0.068	0.059	0.06	0.058	0.063	0.066		20min	-0.024	0	0	-0.002	-0.011	-0.01	-0.012	-0.007	-0.004
	0	0.017	0.019	0.016	0.008	0.007	0.006	0.011	0.016				0.052	0.069	0.071	0.068	0.06	0.059	0.058	0.063	0.068			-0.017	0	0.002	-0.001	-0.009	-0.01	-0.011	-0.006	-0.001
	0	0.017	0.02	0.017	0.011	0.01	0.007	0.009	0.012				0.055	0.072	0.075	0.072	0.066	0.065	0.062	0.064	0.067			-0.017	0	0.003	0	-0.006	-0.007	-0.01	-0.008	-0.005
均值	0	0.0193333	0.021	0.0183333	0.0106667	0.0103333	0.00833333	0.0123333	0.016			均值	0.051	0.0703333	0.072	0.0693333	0.0616667	0.0613333	0.0593333	0.0633333	0.067		均值	-0.0193333	0	0.00166667	-0.001	-0.00866667	-0.009	-0.011	-0.007	-0.00333333
30min	0	0.015	0.01	0.009	-0.001	0.003	-0.002	0.002	0.005			30min	0.069	0.084	0.079	0.078	0.068	0.072	0.067	0.071	0.074		30min	-0.015	0	-0.005	-0.006	-0.016	-0.012	-0.017	-0.013	-0.01
	0	0.018	0.009	0.011	0	0.004	-0.003	0.001	0.009				0.067	0.085	0.076	0.078	0.067	0.071	0.064	0.068	0.076			-0.018	0	-0.009	-0.007	-0.018	-0.014	-0.021	-0.017	-0.009
	0	0.016	0.014	0.013	0.001	0.004	-0.004	0.003	0.007				0.069	0.085	0.083	0.082	0.07	0.073	0.065	0.072	0.076			-0.016	0	-0.002	-0.003	-0.015	-0.012	-0.02	-0.013	-0.009
均值	0	0.0163333	0.011	0.011	0	0.00366667	-0.003	0.002	0.007			均值	0.0683333	0.0846667	0.0793333	0.0793333	0.0683333	0.072	0.0653333	0.0703333	0.0753333		均值	-0.0163333	0	-0.00533333	-0.00533333	-0.0163333	-0.0126667	-0.0193333	-0.0143333	-0.00933333
40min	0	0.016	0.012	0.013	0.006	0.006	-0.001	0.006	0.009			40min	0.076	0.092	0.088	0.089	0.082	0.082	0.075	0.082	0.085		40min	-0.016	0	-0.004	-0.003	-0.01	-0.01	-0.017	-0.01	-0.007
	0	0.017	0.016	0.018	0.008	0.006	0	0.005	0.012				0.074	0.091	0.09	0.092	0.082	0.08	0.074	0.079	0.086			-0.017	0	-0.001	0.001	-0.009	-0.011	-0.017	-0.012	-0.005
	0	0.018	0.016	0.022	0.01	0.008	0.001	0.006	0.011				0.075	0.093	0.091	0.097	0.085	0.083	0.076	0.081	0.086			-0.018	0	-0.002	0.004	-0.008	-0.01	-0.017	-0.012	-0.007
均值	0	0.017	0.0146667	0.0176667	0.008	0.00666667	0	0.00566667	0.0106667			均值	0.075	0.092	0.0896667	0.0926667	0.083	0.0816667	0.075	0.0806667	0.0856667		均值	-0.017	0	-0.00233333	0.000666667	-0.009	-0.0103333	-0.017	-0.0113333	-0.00633333
50min	0	0.021	0.012	0.019	0.005	0.006	-0.003	0.003	0.008			50min	0.085	0.106	0.097	0.104	0.09	0.091	0.082	0.088	0.093		50min	-0.021	0	-0.009	-0.002	-0.016	-0.015	-0.024	-0.018	-0.013
	0	0.024	0.014	0.018	0.006	0.007	-0.001	0.003	0.008				0.084	0.108	0.098	0.102	0.09	0.091	0.083	0.087	0.092			-0.024	0	-0.01	-0.006	-0.018	-0.017	-0.025	-0.021	-0.016
	0	0.023	0.017	0.021	0.009	0.012	-0.002	0.008	0.01				0.084	0.107	0.101	0.105	0.093	0.096	0.082	0.092	0.094			-0.023	0	-0.006	-0.002	-0.014	-0.011	-0.025	-0.015	-0.013
均值	0	0.0226667	0.0143333	0.0193333	0.00666667	0.00833333	-0.002	0.00466667	0.00866667			均值	0.0843333	0.107	0.0986667	0.103667	0.091	0.0926667	0.0823333	0.089	0.093		均值	-0.0226667	0	-0.00833333	-0.00333333	-0.016	-0.0143333	-0.0246667	-0.018	-0.014
60min	0	0.017	0.01	0.014	-0.004	0.003	-0.009	0.002	-0.001			60min	0.097	0.114	0.107	0.111	0.093	0.1	0.088	0.099	0.096		60min	-0.017	0	-0.007	-0.003	-0.021	-0.014	-0.026	-0.015	-0.018
	0	0.02	0.013	0.016	0.001	0.007	-0.006	0.006	0.002				0.094	0.114	0.107	0.11	0.095	0.101	0.088	0.1	0.096			-0.02	0	-0.007	-0.004	-0.019	-0.013	-0.026	-0.014	-0.018
	0	0.019	0.014	0.016	-0.002	0	-0.006	0.006	0.002				0.097	0.116	0.111	0.113	0.095	0.097	0.091	0.103	0.099			-0.019	0	-0.005	-0.003	-0.021	-0.019	-0.025	-0.013	-0.017
均值	0	0.0186667	0.0123333	0.0153333	-0.00166667	0.00333333	-0.007	0.00466667	0.001			均值	0.096	0.114667	0.108333	0.111333	0.0943333	0.0993333	0.089	0.100667	0.097		均值	-0.0186667	0	-0.00633333	-0.00333333	-0.0203333	-0.0153333	-0.0256667	-0.014	-0.0176667

## Sheet: 结果
0	0	0.011	0	0	0	0.002	0.003	0.005
0	0.001	0.011	0	0	0	0	0.004	0.004
0	0.001	0.012	0.003	0	0	0.001	0.003	0.005
0	0.005	0.021	0.003	0.005	0.002	0.007	0.01	0.012
