# Supplementary material for: A Preliminary in vitro and in vivo Evaluation of the Effect and Action Mechanism of 17-AAG Combined With Azoles Against Azole-Resistant Candida spp
Source: Front Microbiol. 2022 Jul 7;13:825745. doi: 10.3389/fmicb.2022.825745 (PMC9300965; doi:10.3389/fmicb.2022.825745)
Supplement: Supplementary file 1 [file Data_Sheet_1.ZIP › Supplementary Material Presentation0615/R6G实验原始数据/9.30/9.30 0min.xls]

## Sheet: 吸光度
	与无糖无药对照											原始数据													与无药对照
	无药对照	无糖无药	17-AAG	ITR	VOR	POS	17-AAG/ITR	17-AAG/VOR	17-AAG/POS				无药对照	无糖无药	17-AAG	ITR	VOR	POS	17-AAG/ITR	17-AAG/VOR	17-AAG/POS				无药对照	无糖无药	17-AAG	ITR	VOR	POS	17-AAG/ITR	17-AAG/VOR	17-AAG/POS
0min	-0.003	0	0.008	0.002	-0.003	0.007	-0.001	0.002	0			0min	0.042	0.045	0.053	0.047	0.042	0.052	0.044	0.047	0.045			0min	0	0.003	0.011	0.005	0	0.01	0.002	0.005	0.003
	-0.002	0	0.006	-0.002	-0.004	0.002	-0.005	-0.001	-0.002				0.044	0.046	0.052	0.044	0.042	0.048	0.041	0.045	0.044				0	0.002	0.008	0	-0.002	0.004	-0.003	0.001	0
	-0.002	0	0.009	0	-0.003	0.006	0	0.002	0.001				0.044	0.046	0.055	0.046	0.043	0.052	0.046	0.048	0.047				0	0.002	0.011	0.002	-0.001	0.008	0.002	0.004	0.003
	-0.002	0	0.011	0.007	0.001	0.01	-0.003	0.004	0				0.045	0.047	0.058	0.054	0.048	0.057	0.044	0.051	0.047				0	0.002	0.013	0.009	0.003	0.012	-0.001	0.006	0.002
	-0.00225	0	0.0085	0.00175	-0.00225	0.00625	-0.00225	0.00175	-0.00025			均值	0.04375	0.046	0.0545	0.04775	0.04375	0.05225	0.04375	0.04775	0.04575			均值	0	0.00225	0.01075	0.004	1.73472e-18	0.0085	0	0.004	0.002
10min	-0.002	0	0.006	0.007	0.003	0.009	0.001	0.003	0.003			10min	0.053	0.055	0.061	0.062	0.058	0.064	0.056	0.058	0.058			10min	0	0.002	0.008	0.009	0.005	0.011	0.003	0.005	0.005
	0.008	0	0.013	0.012	0.009	0.014	0.004	0.011	0.006				0.058	0.05	0.063	0.062	0.059	0.064	0.054	0.061	0.056				0	-0.008	0.005	0.004	0.001	0.006	-0.004	0.003	-0.002
	0.001	0	0.012	0.016	0.006	0.012	0.001	0.005	0.005				0.055	0.054	0.066	0.07	0.06	0.066	0.055	0.059	0.059				0	-0.001	0.011	0.015	0.005	0.011	0	0.004	0.004
	0.001	0	0.004	0.005	-0.005	0.007	-0.007	-0.002	-0.004				0.063	0.062	0.066	0.067	0.057	0.069	0.055	0.06	0.058				0	-0.001	0.003	0.004	-0.006	0.006	-0.008	-0.003	-0.005
	0.002	0	0.00875	0.01	0.00325	0.0105	-0.00025	0.00425	0.0025			均值	0.05725	0.05525	0.064	0.06525	0.0585	0.06575	0.055	0.0595	0.05775			均值	0	-0.002	0.00675	0.008	0.00125	0.0085	-0.00225	0.00225	0.0005
20min	0.024	0	0.018	0.044	0.012	0.024	0.012	0.013	0.018			20min	0.076	0.052	0.07	0.096	0.064	0.076	0.064	0.065	0.07			20min	0	-0.024	-0.006	0.02	-0.012	0	-0.012	-0.011	-0.006
	0.015	0	0.02	0.034	0.014	0.02	0.01	0.015	0.018				0.068	0.053	0.073	0.087	0.067	0.073	0.063	0.068	0.071				0	-0.015	0.005	0.019	-0.001	0.005	-0.005	0	0.003
	0.027	0	0.024	0.047	0.014	0.026	0.015	0.013	0.027				0.08	0.053	0.077	0.1	0.067	0.079	0.068	0.066	0.08				0	-0.027	-0.003	0.02	-0.013	-0.001	-0.012	-0.014	0
	0.013	0	0.014	0.05	0.009	0.021	0.007	0.009	0.014				0.075	0.062	0.076	0.112	0.071	0.083	0.069	0.071	0.076				0	-0.013	0.001	0.037	-0.004	0.008	-0.006	-0.004	0.001
	0.01975	0	0.019	0.04375	0.01225	0.02275	0.011	0.0125	0.01925			均值	0.07475	0.055	0.074	0.09875	0.06725	0.07775	0.066	0.0675	0.07425			均值	0	-0.01975	-0.00075	0.024	-0.0075	0.003	-0.00875	-0.00725	-0.0005
30min	0.023	0	0.022	0.03	0.022	0.026	0.02	0.02	0.025			30min	0.081	0.058	0.08	0.088	0.08	0.084	0.078	0.078	0.083			30min	0	-0.023	-0.001	0.007	-0.001	0.003	-0.003	-0.003	0.002
	0.021	0	0.02	0.03	0.02	0.03	0.021	0.018	0.022				0.078	0.057	0.077	0.087	0.077	0.087	0.078	0.075	0.079				0	-0.021	-0.001	0.009	-0.001	0.009	0	-0.003	0.001
	0.024	0	0.022	0.03	0.024	0.027	0.021	0.02	0.023				0.083	0.059	0.081	0.089	0.083	0.086	0.08	0.079	0.082				0	-0.024	-0.002	0.006	0	0.003	-0.003	-0.004	-0.001
	0.021	0	0.022	0.034	0.024	0.033	0.025	0.026	0.025				0.081	0.06	0.082	0.094	0.084	0.093	0.085	0.086	0.085				0	-0.021	0.001	0.013	0.003	0.012	0.004	0.005	0.004
	0.02225	0	0.0215	0.031	0.0225	0.029	0.02175	0.021	0.02375			均值	0.08075	0.0585	0.08	0.0895	0.081	0.0875	0.08025	0.0795	0.08225			均值	0	-0.02225	-0.00075	0.00875	0.00025	0.00675	-0.0005	-0.00125	0.0015
40min	0.023	0	0.026	0.036	0.026	0.036	0.025	0.026	0.022			40min	0.085	0.062	0.088	0.098	0.088	0.098	0.087	0.088	0.084			40min	0	-0.023	0.003	0.013	0.003	0.013	0.002	0.003	-0.001
	0.023	0	0.026	0.035	0.026	0.033	0.023	0.027	0.019				0.086	0.063	0.089	0.098	0.089	0.096	0.086	0.09	0.082				0	-0.023	0.003	0.012	0.003	0.01	0	0.004	-0.004
	0.025	0	0.029	0.043	0.034	0.037	0.028	0.027	0.032				0.087	0.062	0.091	0.105	0.096	0.099	0.09	0.089	0.094				0	-0.025	0.004	0.018	0.009	0.012	0.003	0.002	0.007
	0.032	0	0.029	0.039	0.029	0.041	0.031	0.029	0.032				0.096	0.064	0.093	0.103	0.093	0.105	0.095	0.093	0.096				0	-0.032	-0.003	0.007	-0.003	0.009	-0.001	-0.003	0
	0.02575	0	0.0275	0.03825	0.02875	0.03675	0.02675	0.02725	0.02625			均值	0.0885	0.06275	0.09025	0.101	0.0915	0.0995	0.0895	0.09	0.089			均值	0	-0.02575	0.00175	0.0125	0.003	0.011	0.001	0.0015	0.0005
50min	0.031	0	0.032	0.042	0.03	0.044	0.034	0.032	0.033			50min	0.098	0.067	0.099	0.109	0.097	0.111	0.101	0.099	0.1			50min	0	-0.031	0.001	0.011	-0.001	0.013	0.003	0.001	0.002
	0.03	0	0.033	0.042	0.031	0.043	0.032	0.032	0.031				0.096	0.066	0.099	0.108	0.097	0.109	0.098	0.098	0.097				0	-0.03	0.003	0.012	0.001	0.013	0.002	0.002	0.001
	0.034	0	0.038	0.056	0.036	0.049	0.037	0.033	0.034				0.101	0.067	0.105	0.123	0.103	0.116	0.104	0.1	0.101				0	-0.034	0.004	0.022	0.002	0.015	0.003	-0.001	0
	0.038	0	0.039	0.048	0.038	0.053	0.022	0.042	0.039				0.104	0.066	0.105	0.114	0.104	0.119	0.088	0.108	0.105				0	-0.038	0.001	0.01	0	0.015	-0.016	0.004	0.001
	0.03325	0	0.0355	0.047	0.03375	0.04725	0.03125	0.03475	0.03425			均值	0.09975	0.0665	0.102	0.1135	0.10025	0.11375	0.09775	0.10125	0.10075			均值	0	-0.03325	0.00225	0.01375	0.0005	0.014	-0.002	0.0015	0.001
60min	0.039	0	0.036	0.043	0.033	0.05	0.04	0.039	0.044			60min	0.11	0.071	0.107	0.114	0.104	0.121	0.111	0.11	0.115			60min	0	-0.039	-0.003	0.004	-0.006	0.011	0.001	0	0.005
	0.038	0	0.038	0.04	0.03	0.052	0.043	0.038	0.043				0.109	0.071	0.109	0.111	0.101	0.123	0.114	0.109	0.114				0	-0.038	0	0.002	-0.008	0.014	0.005	0	0.005
	0.039	0	0.042	0.039	0.035	0.013	0.046	0.04	0.011				0.111	0.072	0.114	0.111	0.107	0.085	0.118	0.112	0.083				0	-0.039	0.003	0	-0.004	-0.026	0.007	0.001	-0.028
	0.0386667	0	0.0386667	0.0406667	0.0326667	0.0383333	0.043	0.039	0.0326667																0	0	0	0	0	0	0	0	0
												均值	0.11	0.0713333	0.11	0.112	0.104	0.109667	0.114333	0.110333	0.104			均值	0	-0.029	0	0.0015	-0.0045	-0.00025	0.00325	0.00025	-0.0045

## Sheet: 结果
	无药对照	无糖无药	17-AAG	ITR	VOR	POS	17-AAG/ITR	17-AAG/VOR	17-AAG/POS
0min	#NAME?	0.001	0.009	0.003	0	0.008	0	0.003	0.001
	0	0.002	0.008	0	0	0.004	0	0.001	0
	0	0.002	0.011	0.002	0	0.008	0.002	0.004	0.003
	0	0.003	0.014	0.01	0.004	0.013	0	0.007	0.003
	#NAME?	0.002	0.0105	0.00375	0.001	0.00825	0.0005	0.00375	0.00175
10min	0	0	0.004	0.005	0.001	0.007	0	0.001	0.001
	0	0	0.006	0.005	0.002	0.007	0	0.004	0
	0	0	0.009	0.013	0.003	0.009	0	0.002	0.002
	0	0.005	0.009	0.01	0	0.012	0	0.003	0.001
	0	0.00125	0.007	0.00825	0.0015	0.00875	0	0.0025	0.001
20min	0	0	0	0.021	0	0.001	0	0	0
	0	0	0	0.012	0	0	0	0	0
	0	0	0.002	0.025	0	0.004	0	0	0.005
	0	0	0.001	0.037	0	0.008	0	0	0.001
	0	0	0.00075	0.02375	0	0.00325	0	0	0.0015
30min	0	0	0	0.007	0	0.003	0	0	0.002
	0	0	0	0.006	0	0.006	0	0	0
	0	0	0	0.008	0.002	0.005	0	0	0.001
	0	0	0.001	0.013	0.003	0.012	0.004	0.005	0.004
	0	0	0.00025	0.0085	0.00125	0.0065	0.001	0.00125	0.00175
40min	0	0	0	0.01	0	0.01	0	0	0
	0	0	0.001	0.01	0.001	0.008	0	0.002	0
	0	0	0.003	0.017	0.008	0.011	0.002	0.001	0.006
	0	0	0.005	0.015	0.005	0.017	0.007	0.005	0.008
	0	0	0.00225	0.013	0.0035	0.0115	0.00225	0.002	0.0035
50min	0	0	0	0.009	0	0.011	0.001	0	0
	0	0	0	0.008	0	0.009	0	0	0
	0	0	0.005	0.023	0.003	0.016	0.004	0	0.001
	0	0	0.005	0.014	0.004	0.019	0	0.008	0.005
	0	0	0.0025	0.0135	0.00175	0.01375	0.00125	0.002	0.0015
60min	0	0	0	0.005	0	0.012	0.002	0.001	0.006
	0	0	0	0.002	0	0.014	0.005	0	0.005
	0	0	0.005	0.002	0	0	0.009	0.003	0
	0	0	0.00166667	0.003	0	0.00866667	0.00533333	0.00133333	0.00366667
