# Supplementary material for: A Preliminary in vitro and in vivo Evaluation of the Effect and Action Mechanism of 17-AAG Combined With Azoles Against Azole-Resistant Candida spp
Source: Front Microbiol. 2022 Jul 7;13:825745. doi: 10.3389/fmicb.2022.825745 (PMC9300965; doi:10.3389/fmicb.2022.825745)
Supplement: Supplementary file 1 [file Data_Sheet_1.ZIP › Supplementary Material Presentation0615/R6G实验原始数据/9.30/9.30 60min.xls]

## Sheet: 吸光度
0.11	0.071	0.107	0.114	0.104	0.121	0.111	0.11	0.115
0.109	0.071	0.109	0.111	0.101	0.123	0.114	0.109	0.114
0.111	0.072	0.114	0.111	0.107	0.085	0.118	0.112	0.083
0.106	0.063	0.094	0.08	0.115	0.095	0.081	0.09	0.063

## Sheet: 结果
0	0	0	0.005	0	0.012	0.002	0.001	0.006
0	0	0	0.002	0	0.014	0.005	0	0.005
0	0	0.005	0.002	0	0	0.009	0.003	0
0	0	0	0	0.006	0	0	0	0
