# Supplementary material for: A Preliminary in vitro and in vivo Evaluation of the Effect and Action Mechanism of 17-AAG Combined With Azoles Against Azole-Resistant Candida spp
Source: Front Microbiol. 2022 Jul 7;13:825745. doi: 10.3389/fmicb.2022.825745 (PMC9300965; doi:10.3389/fmicb.2022.825745)
Supplement: Supplementary file 1 [file Data_Sheet_1.ZIP › Supplementary Material Presentation0615/体内实验原始数据/大蜡螟死亡数统计-sun.xls]

## Sheet: Sheet1
	分组/日期	2021-10-26	2021-10-27	2021-10-28	2021-10-29	2021-10-30	2021-10-31		分组/日期	2021-10-26	2021-10-27	2021-10-28	2021-10-29	2021-10-30	2021-10-31		分组/日期	2021-10-26	2021-10-27	2021-10-28	2021-10-29	2021-10-30	2021-10-31
	未处理组	0	0	0	0	0	0		未处理组	0	0	0	0	0	0		未处理组	0	0	0	0	0	0
	生理盐水组	0	0	0	0	0	0		生理盐水组	0	0	0	0	0	0		生理盐水组	0	0	0	0	0	0
	单菌组	13	3	0	3	0	1		单菌组	20	0	0	0	0	0		单菌组	15	1	4	0	0	0
	POS	7	5	1	2	0	0		POS	12	4	1	1	0	1		POS	11	0	1	1	0	1
C.abicans R2	POS+17-AAG	6	3	2	1	1	0		POS+17-AAG	7	2	1	0	0	0		POS+17-AAG	6	2	1	0	0	0
	ITR	10	4	0	0	0	0		ITR	10	1	2	1	1	1		ITR	8	1	5	2	0	1
	ITR+17-AAG	4	5	1	1	0	3		ITR+17-AAG	6	2	2	0	1	0		ITR+17-AAG	5	4	2	1	1	0
	VOR	3	4	1	1	1	1		VOR	10	5	1	0	0	0		VOR	10	0	1	1	0	0
	VOR+17-AAG	5	1	1	1	0	1		VOR+17-AAG	5	1	2	2	0	0		VOR+17-AAG	2	5	4	1	0	0
	FLU	10	3	1	1	2	0		FLU	15	4	1	0	0	0		FLU	11	0	1	0	0	0
	FLU+17-AAG	9	4	1	1	0	0		FLU+17-AAG	10	1	1	0	0	0		FLU+17-AAG	6	2	2	1	0	1
	分组/日期	2021-10-26	2021-10-27	2021-10-28	2021-10-29	2021-10-30	2021-10-31
	未处理组	0	0	0	0	0	0
	生理盐水组	0	0	0	0	0	0
C.glabrata 05448	单菌组	19	0	1	0	0	0
	POS	8	7	1	1	0	0
	POS+17-AAG	9	2	0	1	0	0
	ITR	12	1	3	0	0	0
	ITR+17-AAG	8	2	1	1	0	0
	VOR	12	3	1	0	0	0
	VOR+17-AAG	10	1	1	0	0	0
	FLU	16	2	0	0	0	0
	FLU+17-AAG	11	6	2	0	0	0
	分组/日期	2021-10-26	2021-10-27	2021-10-28	2021-10-29	2021-10-30	2021-10-31		分组/日期	2021-10-26	2021-10-27	2021-10-28	2021-10-29	2021-10-30	2021-10-31
	未处理组	0	0	0	0	0	0		未处理组	0	0	0	0	0	0
	生理盐水组	0	0	0	0	0	0		生理盐水组	0	0	0	0	0	0
C.glabrata 05448	单菌组	14	4	1	0	0	0		单菌组	18	1	1	0	0	0
	POS	10	4	1	1	0	0		POS	10	2	3	1	0	0
	POS+17-AAG	6	5	1	0	0	0		POS+17-AAG	8	2	0	0	0	0
	ITR	12	2	1	1	0	0		ITR	10	2	2	0	0	0
	ITR+17-AAG	8	3	1	0	0	0		ITR+17-AAG	6	5	0	1	0	0
	VOR	6	2	1	2	0	0		VOR	10	2	0	0	0	0
	VOR+17-AAG	9	0	0	1	0	0		VOR+17-AAG	9	1	2	1	0	0
	FLU	14	1	1	0	0	0		FLU	15	2	2	0	0	0
	FLU+17-AAG	13	1	2	2	0	0		FLU+17-AAG	14	1	0	1	0	1
	分组/日期	2021-10-26	2021-10-27	2021-10-28	2021-10-29	2021-10-30	2021-10-31
	未处理组	0	0	0	0	0	0
	生理盐水组	0	0	0	0	0	0
C. auris CDC382	单菌组	19	1	0	0	0	0
	POS	14	1	1	0	0	0
	POS+17-AAG	10	1	2	1	0	0
	ITR	16	3	0	0	0	0
	ITR+17-AAG	11	4	1	1	0	0
	VOR	18	1	0	0	0	1
	VOR+17-AAG	12	1	1	0	0	0
	分组/日期	2021-10-26	2021-10-27	2021-10-28	2021-10-29	2021-10-30	2021-10-31		分组/日期	2021-10-26	2021-10-27	2021-10-28	2021-10-29	2021-10-30	2021-10-31		20
	未处理组	0	0	0	0	0	0		未处理组	0	0	0	0	0	0
	生理盐水组	0	0	0	0	0	0		生理盐水组	0	0	0	0	0	0
C. auris CDC382	单菌组	20	0	0	0	0	0		单菌组	20	0	0	0	0	0
	POS	11	4	3	0	0	0		POS	14	4	1	1	0	0
	POS+17-AAG	9	3	3	0	0	0		POS+17-AAG	12	2	1	0	0	0
	ITR	18	1	1	0	0	0		ITR	16	1	1	0	0	0
	ITR+17-AAG	14	3	1	0	0	0		ITR+17-AAG	11	3	2	0	0	0
	VOR	15	3	1	1	0	0		VOR	15	1	0	2	0	0
	VOR+17-AAG	12	2	0	0	0	0		VOR+17-AAG	10	2	1	1	1	0
