# Supplementary material for: A Preliminary in vitro and in vivo Evaluation of the Effect and Action Mechanism of 17-AAG Combined With Azoles Against Azole-Resistant Candida spp
Source: Front Microbiol. 2022 Jul 7;13:825745. doi: 10.3389/fmicb.2022.825745 (PMC9300965; doi:10.3389/fmicb.2022.825745)
Supplement: Supplementary file 1 [file Data_Sheet_1.ZIP › Supplementary Material Presentation0615/体外实验原始数据/色阶图.xlsx]

## Sheet: Sheet1
A0	A0.5	A1	A2	A4	A8			A0	A0.5	A1	A2	A4	A8
85	100	100	100	100	100	I0.5		70	75	80	85	90	95	P0.5
70	75	90	95	95	100	I0.25		30	35	45	50	65	90	P0.25
40	50	65	75	85	90	I0.125		15	20	30	40	50	85	P0.125
30	40	45	55	65	70	I0.06		10	15	25	30	40	80	P0.06
20	30	35	40	50	65	I0.03		5	10	20	25	35	75	P0.03
0	10	20	30	35	60	I0		0	5	10	20	25	65	P0
	auris 382 ITR								auris 382 POS
A0	A0.5	A1	A2	A4	A8			A0	A0.5	A1	A2	A4	A8
65	70	75	80	85	90	I0.5		95	100	100	100	100	100	P0.5
50	55	50	70	80	85	I0.25		90	95	100	100	100	100	P0.25
35	40	45	50	60	70	I0.125		40	65	75	80	85	95	P0.125
20	25	35	40	45	50	I0.06		20	25	35	50	65	75	P0.06
10	15	25	30	35	45	I0.03		5	20	25	30	50	65	P0.03
0	10	20	25	30	40	I0		0	10	20	25	40	50	P0
	R9 ITR								5150 POS
A0	A0.5	A1	A2	A4	A8			A0	A0.5	A1	A2	A4	A8
95	100	100	100	100	100	F4		100	100	100	100	100	100	F4
90	95	100	100	100	100	F2		80	85	95	100	100	100	F2
45	50	60	70	90	95	F1		45	55	65	75	86	95	F1
20	30	40	50	65	70	F0.5		20	25	30	40	50	75	F0.5
10	25	30	35	50	65	F0.25		10	20	25	35	45	65	F0.25
0	15	20	25	35	50	F0		0	15	20	25	35	45	F0
	5150 FLU								R2 FLU
