# Supplementary material for: A Preliminary in vitro and in vivo Evaluation of the Effect and Action Mechanism of 17-AAG Combined With Azoles Against Azole-Resistant Candida spp
Source: Front Microbiol. 2022 Jul 7;13:825745. doi: 10.3389/fmicb.2022.825745 (PMC9300965; doi:10.3389/fmicb.2022.825745)
Supplement: Supplementary file 1 [file Data_Sheet_1.ZIP › Supplementary Material Presentation0615/生物膜原始数据/生物膜cfu数据.xlsx]

## Sheet: Sheet1
	无药			17-AAG			ITR			17-AAG/ITR			VOR			17-AAG/VOR			POS			17-AAG/POS
24H	4500000	3200000	2500000	3550000	3850000	2250000	1170000	1240000	2030000	1400000	1240000	1270000	610000	1030000	590000	700000	610000	820000	1400000	1000000	1040000	280000	400000	420000
	3400000			3.21667e+06			1480000			1.30333e+06			743333			710000			1.14667e+06			366667
48h	5750000	6150000	6050000	7450000	10900000	9700000	780000	490000	390000	570000	660000	740000	1040000	990000	1290000	970000	650000	840000	610000	710000	640000	300000	270000	270000
	5.98333e+06			9350000			553333			656667			1.10667e+06			820000			653333			280000
